# Supplementary material for: Water Intake, Dietary Acid Load, and Body Composition in Aging Females
Source: Nutrients. 2025 May 26;17(11):1808. doi: 10.3390/nu17111808 (PMC12158037; doi:10.3390/nu17111808)
Supplement: Supplementary file 1 [file nutrients-17-01808-s001.zip]

Archive with 1 entries (1 files):
- nutrients-3641816-supplementary.pdf
